# Supplementary material for: LCLAT1 regulates cardiolipin composition, mitochondrial phenotype, Lin28A, and oncogenic signaling networks in ETMR
Source: Neurooncol Adv. 2025 Oct 21;7(1):vdaf228. doi: 10.1093/noajnl/vdaf228 (PMC12746605; doi:10.1093/noajnl/vdaf228)
Supplement: vdaf228_Supplementary_Data [file vdaf228_supplementary_data.zip]

Archive with 6 entries (6 files):
- Supplementary Data_Clean.docx
- Supplementary Materials and Methods_Clean.docx
- Supplementary Table S1.xlsx
- Supplementary Table S2.xlsx
- Supplementary Table S3.xlsx
- Supplementary Table S4.xlsx
