# Supplementary material for: LCLAT1 regulates cardiolipin composition, mitochondrial phenotype, Lin28A, and oncogenic signaling networks in ETMR
Source: Neurooncol Adv. 2025 Oct 21;7(1):vdaf228. doi: 10.1093/noajnl/vdaf228 (PMC12746605; doi:10.1093/noajnl/vdaf228)
Supplement: vdaf228_Supplementary_Data [file vdaf228_supplementary_data.zip › Supplementary Table S1.xlsx]

## Sheet: Sheet2
Sample		Gender	Age at event (days)	Pathology	Diagnosis
Childrens Brain Tumor Network	ETMR 1	Female	1553	• Large area of high-density tumor cells clustered together with vascular proliferations throughout. Tumor cells were highly Ki67 positive.	Treating hospital diagnosed - no information provided by CBTN
				• Lower density tumor cell regions with scattered Ki67 positivity and minimal neuropil background.
				• Areas of tumor cells arranged in sheets
				• Large vascular formations and smaller vascular proliferations throughout sample
	ETMR 2	Male	464	• Several multilayered rosettes - Ki67 positive.	C19MC-altered - openpedcan data
				• Low-moderate tumor cell density throughout with a dense neuropil background and scattered Ki67 positivity.
				• Normal appearing tract running through section with neuronal and ganglion cells. Tumor infiltrates are present.
				• Few vascular proliferations
	ETMR 3	Male	1210	• High density tumor cell region - highly Ki67 positive.	Treating hospital diagnosed- no information provided by CBTN
				• Small region of low and moderate tumor cell density with neuropil - Ki67 negative.
				• Clusters of vascular formations surrounded by tumor cells – Ki67 positive.
				• Large area of red blood cell necrosis with vascular formations throughout
				• Ki67 positive cells detected throughout necrotic regions
	ETMR 4	Female	1232	• Dense regions of vascular formations surrounded by clusters of tumor cells that were Ki67 positive.	Treating hospital diagnosed- no information provided by CBTN
				• Freeze artifacts are observed throughout the rest of this section.
	ETMR 5	Unavailable	Unavailable	• Normal appearing cerebellum with a cluster of Ki67 positive tumor cells to the bottom right of the sample. Tumor cell infiltration was present in the molecular layer of the cerebellum section.	Recurrence - Previous ETMR diagnosis
				• Few vascular formations in the molecular layer and white matter region.
Hackensack Meridian Health	ETMR 6	Female	158	• Large areas of high-density tumor cells clustered together multilayered rosettes throughout.	C19MC Negative - Path diagnosis presence of multilayered rossettes and Lin28+
				• Large vascular formations and smaller vascular proliferations throughout sample
				• Ki67 positive cells detected throughout ( up to 60%)
				• Hypocellular regions with fibrillary background
	ETMR 7	Female	673	• Large areas of high-density tumor cells	C19MC-altered
				• Vascular proliferations
				• Ki67 positive cells detected throughout ( > 60%)
	ETMR 8	Male	1223	• Large areas of high-density tumor cells	C19MC-altered
				• Vascular proliferations throughout.
				•Occasional multilayered rossetes noted.
				• Ki67 positive cells detected throughout ( > 80%)
	ETMR 9	Male	1490	• Large areas of high-density tumor cells	Recurrence - Previous ETMR diagnosis
				• Ki67 positive cells detected throughout ( >90%)
				• Hypocellular regions with fibrillary background
