# Supplementary material for: LCLAT1 regulates cardiolipin composition, mitochondrial phenotype, Lin28A, and oncogenic signaling networks in ETMR
Source: Neurooncol Adv. 2025 Oct 21;7(1):vdaf228. doi: 10.1093/noajnl/vdaf228 (PMC12746605; doi:10.1093/noajnl/vdaf228)
Supplement: vdaf228_Supplementary_Data [file vdaf228_supplementary_data.zip › Supplementary Table S2.xlsx]

## Sheet: Sheet1
Supplementary Table S1. List of materials used for IHC staining of FFPE/frozen sections.
Material	Vendor	Cat. No.
Xylene (isomeric mixture)	Sigma-Aldrich	1082984007
Ethanol, for HPLC, denatured	ThermoFisher Scientific	AC611050040
Dako Target Retrieval Solution, pH 9	Agilent	S236784-2
Pierce™ 16% Formaldehyde, Methanol-free	ThermoFisher Scientific	PI28908
Triton X-100, for Molecular Biology	Sigma-Aldrich	T8787-250ML
Trizma base, Bioultra, for Molecular Biology	Sigma-Aldrich	93362-500G
Sodium Chloride, Bioultra, for Molecular Biology	Sigma-Aldrich	71376-1KG
TrueBlack Lipofuscin Autofluorescence Quencher, 20x	Biotium	23007
Donkey Serum	Sigma-Aldrich	S30-100ML
Gelatin from cold water fish skin	Sigma-Aldrich	G7041-100G
Ultrapure Glycine (Invitrogen)	ThermoFisher Scientific	15-527-013
Bovine Serum Albumin (BSA), heat shock fraction, pH 7, ≥98%,	Sigma-Aldrich	A7906-50G
ProLong™ Glass Antifade Mountant	ThermoFisher Scientific	P36980
Hoechst 33342, 10mg/mL in water	Biotium	40046
