# Supplementary material for: LCLAT1 regulates cardiolipin composition, mitochondrial phenotype, Lin28A, and oncogenic signaling networks in ETMR
Source: Neurooncol Adv. 2025 Oct 21;7(1):vdaf228. doi: 10.1093/noajnl/vdaf228 (PMC12746605; doi:10.1093/noajnl/vdaf228)
Supplement: vdaf228_Supplementary_Data [file vdaf228_supplementary_data.zip › Supplementary Table S3.xlsx]

## Sheet: Sheet1
Supplementary Table S2. Primary and secondary antibodies used for immunofluorescence staining experiments.
Primary Antibodies							Secondary Antibodies
Antibody Name	Staining Method	Type of sample stained	Vendor	Cat. No.	Dilution		Antibody Name	Vendor	Cat. No.	Dilution
Sox2	IHC-Fr	Spheroid cryosections	Cell Signaling Technology	3579S	1:250		Alexa Fluor™ Plus 488 anti-Rabbit	ThermoFisher Scientific	A32790	1:1,000
Lin28A	IHC-Fr	Spheroid cryosections	Santa Cruz Biotech	sc-293120	1:250		Alexa Fluor™ Plus 555 anti-Rabbit	ThermoFisher Scientific	A32794	1:1,000
Pax6	IHC-Fr	Spheroid cryosections	BioLegend	901302	1:100		Alexa Fluor™ Plus 555 anti-Mouse	ThermoFisher Scientific	A32773	1:1,000
Nestin	IHC-Fr	Spheroid & ETMR patient cryosections	Sigma-Aldrich	MAB5326	1:200		Alexa Fluor™ Plus 647 anti-Mouse	ThermoFisher Scientific	A32787	1:1,000
Nestin	IHC-Fr	Spheroid cryosections	Sigma-Aldrich	ZRB69	1:200
TOMM20	IHC-Fr	Spheroid & ETMR patient cryosections and FFPE sections	ThermoFisher Scientific	PA552843	1:250
Ki67	IHC-Fr	Spheroid & ETMR patient cryosections	Abcam	ab15580	1:250
LCLAT1	IHC-P	ETMR patient FFPE sections	Abcam	ab122197	1:100
Drp1	IHC-P	ETMR patient FFPE sections	ThermoFisher Scientific	MA526255	1:100
Citrate Synthase	ICC	2D monolayers	Sigma-Aldrich	AMAB91005	1:100
