# Supplementary material for: LCLAT1 regulates cardiolipin composition, mitochondrial phenotype, Lin28A, and oncogenic signaling networks in ETMR
Source: Neurooncol Adv. 2025 Oct 21;7(1):vdaf228. doi: 10.1093/noajnl/vdaf228 (PMC12746605; doi:10.1093/noajnl/vdaf228)
Supplement: vdaf228_Supplementary_Data [file vdaf228_supplementary_data.zip › Supplementary Table S4.xlsx]

## Sheet: Sheet1
Supplementary Table S3. Primary and secondary antibodies used for western blotting experiments
Primary Antibodies					Secondary Antibodies			Sample Buffer	Blocking Buffer
Primary Antibody Name	Vendor	Cat. No.	Dilution	Diluent	Secondary Antibody Name	Dilution	Diluent
PGS1	Abcam	ab235379	1:1000	1x Clear Milk in TBST	Anti-rabbit (HRP)-linked	1:10,000	1x Clear Milk in TBST	Laemni + 2-Mercaptoethanol	1x Clear Milk
PTPMT1	Santa Cruz Biotech	sc-390901	1:500	1% Clear Milk in TBST	Anti-mouse (HRP)-linked	1:20,000	1% Clear Milk in TBST	Laemni + 2-Mercaptoethanol	1x Clear Milk
CLS1	Santa Cruz Biotech	sc-514986	1:500	1% Clear Milk in TBST	Mouse m-IgGκ BP-HRP	1:4,000	3% BSA in TBST	Laemni + 2-Mercaptoethanol	5% BSA
LCLAT1	ThermoFisher Scientific	50-198-9852	1:200	1x Clear Milk in TBST	Anti-rabbit (HRP)-linked	1:10,000	1x Clear Milk in TBST	Laemni + 2-Mercaptoethanol	1x Clear Milk
LCLAT1	Abcam	ab153987	1:500	1x Clear Milk in TBST	Anti-rabbit (HRP)-linked	1:10,000	1x Clear Milk in TBST	DTT	1x Clear Milk
TAZ	ThermoFisher Scientific	PIMA520076	1:2000	1x Clear Milk in TBST	Anti-mouse (HRP)-linked	1:20,000	1x Clear Milk in TBST	Laemni + 2-Mercaptoethanol	1x Clear Milk
Hexokinase I	Cell Signaling Technology	2024T	1:1000	Can Get Signal Sol. #1	Anti-rabbit (HRP)-linked	1:10,000	Can Get Signal Sol. #2	Laemni + 2-Mercaptoethanol	1x Clear Milk
Hexokinase II	Cell Signaling Technology	2867T	1:1000	Can Get Signal Sol. #1	Anti-rabbit (HRP)-linked	1:10,000	Can Get Signal Sol. #2	LDS + Reducing Agent	1x Clear Milk
GAPDH	Cell Signaling Technology	5174T	1:1000	Can Get Signal Sol. #1	Anti-rabbit (HRP)-linked	1:10,000	Can Get Signal Sol. #2	Laemni + 2-Mercaptoethanol	1x Clear Milk
PKM2	Cell Signaling Technology	4053T	1:1000	Can Get Signal Sol. #1	Anti-rabbit (HRP)-linked	1:10,000	Can Get Signal Sol. #2	Laemni + 2-Mercaptoethanol	1x Clear Milk
PKM1/2	Cell Signaling Technology	3190T	1:1000	Can Get Signal Sol. #1	Anti-rabbit (HRP)-linked	1:10,000	Can Get Signal Sol. #2	LDS + Reducing Agent	1x Clear Milk
PDH	Cell Signaling Technology	3205T	1:1000	1% Clear Milk in TBST	Anti-rabbit (HRP)-linked	1:10,000	1% Clear Milk in TBST	Laemni + 2-Mercaptoethanol	1x Clear Milk
OxPhos antibody cocktail	ThermoFisher Scientific	45-819-9	1:1000	1% Clear Milk in TBST	Anti-mouse (HRP)-linked	1:20,000	1% Clear Milk in TBST	Laemni + 2-Mercaptoethanol	1x Clear Milk
Drp1	Cell Signaling Technology	5391S	1:1000	Can Get Signal Sol. #1	Anti-rabbit (HRP)-linked	1:10,000	Can Get Signal Sol. #2	LDS + Reducing Agent	1x Clear Milk
phospho-Drp1 (Ser616)	Cell Signaling Technology	4494S	1:1000	Can Get Signal Sol. #1	Anti-rabbit (HRP)-linked	1:10,000	Can Get Signal Sol. #2	Laemni + 2-Mercaptoethanol	5% BSA
phospho-Drp1 (Ser637)	Cell Signaling Technology	6319S	1:1000	Can Get Signal Sol. #1	Anti-rabbit (HRP)-linked	1:10,000	Can Get Signal Sol. #2	Laemni + 2-Mercaptoethanol	5% BSA
MFF	Cell Signaling Technology	84580S	1:1000	1% Clear Milk in TBST	Anti-rabbit (HRP)-linked	1:10,000	1% Clear Milk in TBST	Laemni + 2-Mercaptoethanol	1x Clear Milk
Mfn1	Cell Signaling Technology	14739S	1:1000	Can Get Signal Sol. #1	Anti-rabbit (HRP)-linked	1:10,000	Can Get Signal Sol. #2	LDS + Reducing Agent	1x Clear Milk
Mfn2	Cell Signaling Technology	9482S	1:1000	Can Get Signal Sol. #1	Anti-rabbit (HRP)-linked	1:10,000	Can Get Signal Sol. #2	LDS + Reducing Agent	1x Clear Milk
Opa1	Cell Signaling Technology	80471S	1:1000	Can Get Signal Sol. #1	Anti-rabbit (HRP)-linked	1:10,000	Can Get Signal Sol. #2	Laemni + 2-Mercaptoethanol	1x Clear Milk
Sox2	Cell Signaling Technology	3579S	1:1000	1% Clear Milk in TBST	Anti-rabbit (HRP)-linked	1:10,000	1% Clear Milk in TBST	DTT	1x Clear Milk
Lin28A	Santa Cruz Biotech	sc-293120	1:500	1% Clear Milk in TBST	Anti-mouse (HRP)-linked	1:20,000	1% Clear Milk in TBST	DTT	1x Clear Milk
Dcx	Santa Cruz Biotech	sc-271390	1:250	1% Clear Milk in TBST	Anti-mouse (HRP)-linked	1:20,000	1% Clear Milk in TBST	DTT	1x Clear Milk
N-Myc	Cell Signaling Technology	51705S	1:1000	1% Clear Milk in TBST	Anti-rabbit (HRP)-linked	1:10,000	1% Clear Milk in TBST	DTT	1x Clear Milk
p53	Cell Signaling Technology	48818S	1:1000	1% Clear Milk in TBST	Anti-mouse (HRP)-linked	1:20,000	1% Clear Milk in TBST	DTT	1x Clear Milk
p21	Cell Signaling Technology	2947S	1:500	1% Clear Milk in TBST	Anti-rabbit (HRP)-linked	1:10,000	1% Clear Milk in TBST	DTT	1x Clear Milk
